# Supplementary material for: The Acute and Chronic Cognitive and Cerebral Blood Flow Effects of a Sideritis scardica (Greek Mountain Tea) Extract: A Double Blind, Randomized, Placebo Controlled, Parallel Groups Study in Healthy Humans
Source: Nutrients. 2018 Jul 24;10(8):955. doi: 10.3390/nu10080955 (PMC6116054; doi:10.3390/nu10080955)
Supplement: Supplementary file 1 [file nutrients-10-00955-s001.zip]

Archive with 1 entries (1 files):
- nutrients-324633-SI.xlsx
