# Supplementary material for: The Acute and Chronic Cognitive and Cerebral Blood Flow Effects of a Sideritis scardica (Greek Mountain Tea) Extract: A Double Blind, Randomized, Placebo Controlled, Parallel Groups Study in Healthy Humans
Source: Nutrients. 2018 Jul 24;10(8):955. doi: 10.3390/nu10080955 (PMC6116054; doi:10.3390/nu10080955)
Supplement: Supplementary file 1 [file nutrients-10-00955-s001.zip › nutrients-324633-SI.xlsx]

## Sheet: Cognition COMPASS
Means and standard deviations (alongside in italics) of cognitive task performance during day 1 and day 28. Baeline and pre-dose data is raw whilst post-dose data is change from baseine
	Measure	Treatment condition	Day 1						Day 28
			Baseline		Post-dose 1		Post-dose 2		Pre-dose		Post-dose 1		Post-dose 2
	Bond-Lader ‘Alert’	Placebo	70.4545	12.4655	-2.98333	9.47006	-7.5997	15.1853	68.5258	14.4493	-5.01697	12.9222	-8.20879	14.4373
		240 mg Ginkgo biloba	70.0406	14.3031	-4.63056	10.0059	-10.9794	11.6474	70.5747	14.1345	-3.33694	14.8657	-7.36472	16.6212
		475 mg SS	74.3473	16.2361	-3.06515	9.57738	-11.3582	11.8998	74.2421	17.0648	-2.91636	9.11516	-8.94333	12.6436
		950 mg SS	69.2105	16.2012	-1.82474	11.8702	-5.81316	14.9988	71.4392	16.3286	1.13474	11.7124	-4.97342	12.8198
	Bond-Lader ‘Content’	Placebo	78.2	9.91905	-1.25455	7.075	-4.85455	12.8481	75.4848	16.2912	-3.51515	13.0239	-4.55152	15.5383
		240 mg Ginkgo biloba	76.0667	10.893	-1.42778	7.62464	-4.55556	11.493	76.0556	12.4037	-2.38333	11.8584	-2.43889	13.5738
		475 mg SS	79.7636	14.853	0.509091	6.70859	-2.33939	7.18479	81.3576	14.4671	1.33333	6.68069	-1.96364	8.41271
		950 mg SS	76.1263	14.1396	-0.173684	8.0954	-1.27895	10.3209	77.1895	13.5328	1.50526	9.15072	-0.321053	7.85635
	Bond-Lader ‘Calm’	Placebo	68.3939	15.517	-2.62121	11.4449	-2.71212	11.7074	69.3182	15.929	-1.56061	11.9503	-2.75758	14.8546
		240 mg Ginkgo biloba	69.9583	14.0648	-1.29167	7.09565	-3.97222	12.3068	69.0972	16.4724	-0.833333	13.5915	-0.347222	12.8701
		475 mg SS	77	13.862	0.742424	11.2972	-5.62121	14.4563	77.3485	17.069	1.15152	10.9198	-2.21212	13.5006
		950 mg SS	66.5263	17.3672	3.72368	11.4371	2.61842	14.4149	72.1842	14.7765	4.31579	14.0335	4.26316	15.0933
	Numeric Working Memory ‘Accuracy’	Placebo	95.8597	3.7509	-0.236364	5.13468	-1.31303	5.43855	95.8933	4.55171	-0.303939	3.68919	-0.505758	4.41071
		240 mg Ginkgo biloba	94.2594	5.61323	0.864722	4.92852	0.525556	6.71797	93.1794	7.024	1.54361	5.06402	0.988056	5.6715
		475 mg SS	94.6806	5.35667	1.75061	5.06989	0.707576	5.40596	95.8927	3.8649	1.41485	4.86957	1.54939	5.96421
		950 mg SS	93.3629	5.79115	2.16447	4.10922	1.05316	5.94149	94.9421	6.53464	2.57368	5.38342	1.28711	6.08364
	Numeric Working Memory ‘Reaction Time’	Placebo	990.453	240.569	-26.3873	119.223	-33.7342	119.921	984.448	230.842	-52.9552	160.083	-43.96	162.665
		240 mg Ginkgo biloba	939.852	201.303	28.2408	181.741	-6.92583	146.601	956.686	269.297	-31.5378	126.412	28.4047	209.892
		475 mg SS	987.272	262.468	-62.2188	110.152	-43.7264	115.41	948.647	245.974	-60.6058	125.782	-47.6818	201.565
		950 mg SS	1044.78	249.885	-40.9155	144.245	-67.3116	142.147	1070.54	280.036	-37.5718	166.937	-70.5782	151.37
	Choice Reaction Time ‘Accuracy’	Placebo	98.0606	2.20708	-0.121212	1.99621	0.181818	2.80016	97.0909	3.67733	0.30303	2.40423	0.242424	2.0468
		240 mg Ginkgo biloba	98.5556	1.88898	-2.72222	16.4101	-2.88889	16.0673	98.3333	1.75662	-0.555556	2.32311	-0.444444	2.29838
		475 mg SS	95.1515	17.2918	-0.0606061	2.03008	0	2.06155	98.303	2.12845	3.27273	17.1597	2.60606	17.6174
		950 mg SS	99	1.45193	-0.578947	1.79536	-0.421053	1.74962	98.8421	1.44309	-0.631579	2.37579	-0.789474	2.39547
	Choice Reaction Time ‘RT’	Placebo	501.047	92.4999	-5.7303	55.4294	1.61697	55.5523	510.846	98.5038	-0.796364	48.1566	24.903	61.7897
		240 mg Ginkgo biloba	508.302	78.0065	19.1761	87.6642	48.4033	143.861	519.223	86.357	7.02611	66.5137	53.15	131.571
		475 mg SS	514.922	146.534	-17.3794	134.437	-4.31394	150.308	563.116	259.502	-5.14242	166.756	-20.3339	143.85
		950 mg SS	534.223	90.8844	-10.1121	72.276	-9.78158	72.7855	530.027	94.0961	-7.40579	65.6014	-0.659474	81.0615
	Corsi Blocks ‘Span’	Placebo	5.64727	1.21642	0.131212	0.885398	-0.0409091	0.892732	5.53485	1.21275	0.0393939	1.0455	0.04	1.12264
		240 mg Ginkgo biloba	5.6025	1.25666	0.0547222	0.920691	-0.120833	1.09062	5.61194	1.09439	-0.111389	0.929218	-0.185278	1.05554
		475 mg SS	5.34394	0.838753	0.38303	0.759093	0.040303	1.14222	5.33364	0.97895	0.131515	0.856085	0.100606	0.958984
		950 mg SS	5.41211	1.14787	0.167105	0.902905	0.272368	0.919125	5.49184	0.64326	0.0797368	1.03743	0.298684	1.06379
	Serial 3s ‘Total’	Placebo	31.8182	11.2377	1.93939	3.29083	2.54545	3.84493	35.2121	11.2681	4.17172	4.95544	4.87879	5.66104
		240 mg Ginkgo biloba	33.4381	10.2813	1.01905	3.86787	1.08571	4.67251	35.7048	10.4161	3.8	4.56414	2.90476	5.82567
		475 mg SS	29.2727	9.51623	1.72727	3.44647	2.22222	4.06259	33.0404	11.5493	5.57576	4.59262	5.72727	5.36608
		950 mg SS	27.9099	9.62977	1.42342	3.65794	2.72973	3.28468	31.7928	10.6694	4.63063	2.71005	5.28829	3.60226
	Serial 3s ‘Correct’	Placebo	29.5051	11.2389	1.92929	3.43568	2.29293	3.78755	33.3131	11.571	4.21212	4.79932	5.0202	5.90371
		240 mg Ginkgo biloba	31.3619	9.894	0.942857	4.48271	0.504762	6.31803	33.8667	10.2887	3.94286	5.19205	2.79048	6.64904
		475 mg SS	27.1717	9.55507	1.54545	4.22445	2.51515	4.21562	31.2222	11.6272	5.66667	4.88834	6.30303	5.61271
		950 mg SS	26.1892	9.81324	1.36036	3.56369	2.25225	3.13916	29.8378	11.0103	4.71171	2.79789	5.12613	4.1001
	Serial 3s ‘Incorrect’	Placebo	2.31313	1.63074	0.010101	1.58659	0.252525	1.99832	1.89899	1.79406	-0.040404	1.75348	-0.141414	2.23612
		240 mg Ginkgo biloba	2.07619	1.68245	0.0761905	1.60694	0.580952	3.12521	1.8381	1.37287	-0.142857	2.00536	0.114286	2.43604
		475 mg SS	2.10101	1.50343	0.181818	1.72218	-0.292929	1.56293	1.81818	1.51633	-0.0909091	1.7406	-0.575758	1.26456
		950 mg SS	1.72072	1.2006	0.0630631	1.1162	0.477477	1.07019	1.95495	1.54593	-0.0810811	1.37752	0.162162	1.72602
	Serial 7s ‘Total’	Placebo	23.0404	9.02072	1.24242	2.59844	1.82828	3.88473	25.2727	9.32234	2.61616	3.77319	2.60606	4.53264
		240 mg Ginkgo biloba	24.7905	9.93182	0.409524	3.76264	0.485714	2.89844	26.4952	9.9582	2.86667	3.21882	2.55238	4.27024
		475 mg SS	20.3131	7.72125	1.09091	2.40409	1.75758	3.05195	22.596	8.27553	3.66667	3.36341	4.14141	4.22051
		950 mg SS	18.9099	8.03298	1.13514	2.15518	1.87387	2.27893	21.2162	8.18619	2.72973	2.37897	2.87387	2.67516
	Serial 7s ‘Correct’	Placebo	20.4545	8.66579	0.777778	2.75966	1.29293	4.2137	22.7778	9.19188	2.90909	3.94341	2.25253	4.73685
		240 mg Ginkgo biloba	22.1333	10.0144	0.438095	3.66735	0.47619	3.2341	24.0952	10.4179	3.11429	3.26693	2.38095	5.28974
		475 mg SS	18.0505	7.82097	0.959596	2.69227	1.28283	3.96085	20.2828	7.8564	3.61616	3.79246	3.94949	4.80098
		950 mg SS	16.2793	8.43403	1.07207	2.59764	2	3.1427	18.7297	8.58251	3.31532	2.53853	3.38739	3.26836
	Serial 7s ‘Incorrect’	Placebo	2.58586	1.87459	0.464646	1.54995	0.535354	1.69341	2.49495	1.44126	-0.292929	1.60459	0.353535	2.1163
		240 mg Ginkgo biloba	2.65714	1.77397	-0.0285714	1.48053	0.00952381	1.40141	2.4	1.67215	-0.247619	1.73647	0.171429	1.9875
		475 mg SS	2.26263	1.28224	0.131313	1.19006	0.474747	1.91853	2.31313	1.35128	0.0505051	1.62259	0.191919	1.77175
		950 mg SS	2.63063	1.64389	0.0630631	1.60408	-0.126126	1.39521	2.48649	1.96512	-0.585586	1.23829	-0.513514	1.15895
	Rapid Visual Information Processing ‘Accuracy’	Placebo	59.1414	19.6104	-5.73232	14.9373	-9.72222	13.4382	59.2677	24.6105	-3.76263	12.7409	-4.74747	12.7739
		240 mg Ginkgo biloba	52.0476	21.8435	-1.7381	10.59	-2.7619	13.2315	55.0238	21.3853	0.809524	13.637	-0.690476	15.1793
		475 mg SS	57.1465	26.2798	-1.94444	5.45128	-2.92929	16.6902	60	27.1194	2.62626	16.4427	1.59091	17.0685
		950 mg SS	52.0721	21.8401	0.27027	7.87894	-2.47748	11.464	57.7027	20.7939	4.45946	10.4531	3.31081	13.7724
	Rapid Visual Information processing ‘Reaction Time’	Placebo	514.584	68.047	-9.05758	77.8886	9.3604	75.8286	509.227	111.632	4.32879	66.6022	10.452	41.6004
		240 mg Ginkgo biloba	474.843	128.669	32.2137	121.909	36.015	138.043	501.382	61.5982	26.1634	151.973	32.7248	136.449
		475 mg SS	518.76	60.0798	-4.51485	33.3603	-6.65939	48.4697	502.943	74.0997	-0.141212	28.4817	-4.71949	31.2014
		950 mg SS	538.53	62.569	3.51045	47.9863	-4.24036	47.2246	526.883	81.0152	1.54036	55.6091	-21.4082	73.992
	Rapid Visual Information processing ‘False Alarms’	Placebo	3.76768	3.79097	-0.323232	1.61908	-0.030303	1.8378	4.40404	5.26107	0.535354	2.45224	-0.333333	2.81366
		240 mg Ginkgo biloba	3.1619	3.41505	-0.590476	1.94379	-0.819048	1.94591	2.42857	2.26449	-1.1619	2.61265	-1.00952	3.00706
		475 mg SS	3.91919	3.46213	-0.181818	1.68756	-1.23232	2.72142	3.57576	3.95133	-0.919192	3.59304	-0.353535	4.54066
		950 mg SS	4.45946	5.71188	-1.16216	3.91312	-1.33333	4.24337	3.22523	2.94398	-2.03604	4.83096	-2.2973	4.75822
	Peg-and-ball ‘Thinking Time’	Placebo	3649.42	1063.76	-408.909	869.305	-428.242	730.707	3365.15	941.483	-338.909	709.712	-560.485	959.563
		240 mg Ginkgo biloba	3982.17	1543.37	-352.111	892.628	-469.889	636.945	3776.14	1332.28	-517.194	1045.82	-735.556	916.105
		475 mg SS	3968.94	1347.38	-432.455	733.233	-655.697	778.41	3545.52	1127.99	-719.545	774.491	-728.424	903.091
		950 mg SS	3955.89	1355.41	-403.526	888.645	-513.632	944.13	3613.26	1233.02	-607.395	752.342	-623.605	1053.22
	Peg-and-ball ‘Errors’	Placebo	3.15152	2.72857	0.515152	4.76393	0.636364	4.48482	5.0303	4.01937	0.030303	3.16707	-0.30303	3.02577
		240 mg Ginkgo biloba	5.22222	5.7724	-0.166667	6.6569	-0.555556	6.53537	4	3.94244	-1.33333	5.95219	-1.66667	5.67199
		475 mg SS	4.24242	3.17244	0.545455	4.7899	-0.636364	3.11065	3.42424	3.49133	-0.272727	4.11759	-0.424242	4.9373
		950 mg SS	4.34211	3.44279	-0.684211	4.06106	-0.473684	4.42802	3.63158	2.99026	-0.552632	4.63067	-1.23684	4.24541
	Name-to-face-recall ‘Accuracy’	Placebo	54.5453	14.4852	-6.81773	14.6503	-9.09045	13.7977	56.9436	15.3687	-0.126061	18.966	-5.93409	13.782
		240 mg Ginkgo biloba	53.1247	14.2042	-4.51417	15.2156	-7.86986	14.1132	52.315	16.4405	-3.81917	16.6179	-1.96694	17.4937
		475 mg SS	55.9341	16.1724	-1.00955	16.5039	-3.66136	12.9583	56.3133	20.0941	0.252576	13.6587	-3.03	14.8513
		950 mg SS	57.4558	16.7554	-5.92	16.0833	-9.64882	14.8855	55.1538	19.769	-8.77145	17.2692	-8.00408	14.5427
	Name-to-face-recall ‘Reaction Time’	Placebo	14917.9	5089.19	-267.123	3370.17	-1329.88	3031.97	14597.7	4188.66	-880.696	4341.65	-758.985	4134.05
		240 mg Ginkgo biloba	13740.5	4228.01	-453.951	2607.47	-544.829	2756.81	13563.2	4488.68	-398.549	4391.54	-831.837	3855.15
		475 mg SS	16411.5	6905.72	-574.795	2340.12	-946.507	3403.55	15162.9	5226.25	-1635.92	3477.2	-1372.33	4508.95
		950 mg SS	15663.4	4794.43	-641.568	3056.56	-1633.01	2607.25	14565.1	5198.08	-1215.87	2811.11	-1949.88	2900.06
	Picture recognition ‘Accuracy’	Placebo	94.6473	6.45203	-2.32394	7.28883	-2.52636	7.90754	96.3645	4.27846	-1.01091	7.88271	-2.22333	8.06619
		240 mg Ginkgo biloba	95.0931	5.13281	-4.5375	7.13445	-4.81528	8.74479	94.7225	5.4269	0.185278	7.12551	-5.4625	6.95304
		475 mg SS	94.8494	5.27677	-3.63727	7.69933	-2.32455	6.69291	95.2533	5.00158	-1.9203	5.65464	-2.42515	7.7414
		950 mg SS	93.0711	9.93569	0.613684	7.93608	0.965	10.1904	95.0003	5.12689	0.964737	8.01236	0.964211	9.13391
	Picture recognition ‘Reaction Time’	Placebo	1001.29	163.751	1.8697	138.183	-18.1139	135.37	967.385	164.43	5.29394	188.498	-2.7403	144.437
		240 mg Ginkgo biloba	930.596	130.401	72.4056	121.14	56.0147	165.895	975.691	140.015	45.5164	122.492	43.1508	122.492
		475 mg SS	1008.48	263.22	-1.5597	167.317	4.86576	243.545	962.238	181.916	-49.4488	255.884	18.3679	324.119
		950 mg SS	988.464	141.178	60.6026	171.456	52.9337	177.27	1028.9	311.962	42.1016	171.896	50.1203	259.64
	Word recognition ‘Accuracy’	Placebo	70.5042	8.66428	-2.62455	8.52887	-2.22121	11.3536	74.1412	10.275	2.42576	10.6802	0.304545	9.83776
		240 mg Ginkgo biloba	72.2219	9.52907	-2.03639	8.88262	-0.370833	12.4936	74.6297	9.60441	1.11083	12.4216	-3.14778	10.6897
		475 mg SS	73.5352	0	-2.02	9.5001	-6.56545	11.5317	73.9397	10.4565	-0.706364	14.1868	-4.64606	10.307
		950 mg SS	73.8597	9.02267	-0.788421	10.6951	-2.98184	12.2234	75.5255	7.44462	-1.66737	12.9401	-3.59658	12.482
	Word recognition ‘Reaction Time’	Placebo	1074.19	206.623	-2.17727	177.669	-52.6691	183.55	1081.69	285.783	6.24667	178.461	-25.0639	202.558
		240 mg Ginkgo biloba	1009.11	217.731	51.2542	184.205	26.2772	194.208	1082.45	287.796	37.8397	149.759	7.25667	188.715
		475 mg SS	1166.49	423.259	-113.111	286.358	-79.4055	283.731	1138.07	305.468	-79.1197	284.431	-97.3797	323.344
		950 mg SS	1137.86	209.282	-29.6979	173.6	-86.815	177.871	1139.25	426.711	-17.2958	169.232	-49.5976	263.514
	Immediate Word Recall ‘Correct’	Placebo	5.36364	1.89272	-0.121212	1.88344	-0.212121	2.08803	5.72727	2.03136	-0.0151515	2.48585	0.0757576	2.18704
		240 mg Ginkgo biloba	5.375	1.35423	-0.347222	1.39806	-0.305556	1.87951	5.55556	1.76383	-0.125	1.81806	-0.194444	1.63129
		475 mg SS	5.19697	1.59069	-0.0151515	1.81351	-0.287879	1.41438	5.72727	2.05431	0.0454545	1.82587	0.318182	1.80632
		950 mg SS	5.17105	2.08688	0.171053	2.00431	-0.75	2.29497	5.73684	1.90921	-0.342105	2.37699	-0.197368	2.05512
	Immediate Word Recall ‘Incorrect’	Placebo	1.0303	1.1315	-0.151515	1.56367	-0.151515	1.03444	0.666667	0.853913	-0.212121	1.43086	-0.242424	1.39262
		240 mg Ginkgo biloba	0.916667	1.10518	0.111111	1.25988	0.138889	1.15022	0.75	0.874234	0.194444	1.06421	0.416667	1.33898
		475 mg SS	0.848485	0.97215	-0.30303	1.33428	-0.393939	1.05887	0.69697	1.10354	-0.272727	1.09752	-0.181818	0.950478
		950 mg SS	0.789474	1.41723	-0.0526316	1.01202	0.236842	0.970768	0.710526	0.835299	0.105263	1.35147	0.210526	1.25543
	Delayed Word Recall ‘Correct’	Placebo	2.56061	1.74892	-0.893939	1.74892	-1.19697	1.74973	3.72727	1.82898	-0.515152	1.84765	-1.10606	1.50394
		240 mg Ginkgo biloba	2.79167	1.47054	-1.08333	1.5515	-1.27778	1.84176	3.22222	1.60999	-0.680556	1.66542	-1.375	1.32759
		475 mg SS	3.04545	1.70644	-1.4697	1.95232	-2.06061	1.84881	3.45455	2.12634	-1.34848	1.71156	-1.4697	2.08768
		950 mg SS	2.46053	1.47676	-0.197368	2.0845	-1.27632	1.82215	2.96053	1.67001	-0.421053	2.09093	-0.855263	1.4746
	Delayed Word Recall ‘Incorrect’	Placebo	1.09091	1.23399	0.969697	1.51007	1.09091	2.05188	1.12121	1.08275	0.939394	1.73096	1.06061	1.98336
		240 mg Ginkgo biloba	1.25	1.33898	1	1.67332	1.22222	1.60555	1.38889	1.20185	0.611111	1.67806	1.80556	2.18853
		475 mg SS	0.939394	0.998104	0.393939	1.49874	0.30303	1.59069	0.727273	0.839372	0.515152	1.83918	0.575758	2.0468
		950 mg SS	1.55263	1.91293	0.157895	1.89632	0.763158	2.4762	1.42105	1.3483	0.0526316	1.81506	0.236842	1.92332

## Sheet: Cognition Global measures
Means and standard deviations (alongside in italics) of averaged global cognitive measures where baseline and pre-dose data is raw and post-dose data represents change from baseline
	Measure	Treatment condition	Day 1						Day 28
			Baseline		Post-dose 1		Post-dose 2		Pre-dose		Post-dose 1		Post-dose 2
	Accuracy of Attention	Placebo	84.3539	6.88432	-2.02997	5.95843	-3.61781	5.37038	86.0385	2.30388	-1.25451	4.3107	-1.67027	4.70405
		240 mg Ginkgo biloba	82.0546	7.83204	-1.1773	7.75836	-1.73738	8.10012	85.4888	2.88876	0.556698	4.68679	-0.051821	5.28529
		475 mg SS	82.3262	11.374	-0.0848148	2.98953	-0.740572	6.01167	86.4962	1.95182	2.43795	7.68562	1.91545	8.02315
		950 mg SS	81.8744	8.28513	0.612368	3.00936	-0.602164	3.6558	86.7624	3.02645	2.085	3.86958	1.23557	4.34303
	Speed of Attention	Placebo	668.694	110.35	-13.7251	44.0231	-7.58562	53.9111	617.59	103.033	-16.4742	61.257	-2.86832	62.7547
		240 mg Ginkgo biloba	643.575	99.6391	26.0501	94.5191	25.9456	102.17	614.282	135.17	0.384167	74.2288	37.9532	114.637
		475 mg SS	673.651	121.896	-28.0377	62.5115	-18.2332	66.4833	620.589	148.64	-21.9631	70.685	-24.2451	92.3964
		950 mg SS	706.801	105.946	-16.3808	59.655	-26.8793	62.0713	652.493	113.594	-14.9278	64.3985	-31.2549	66.8547
	Working Memory	Placebo	24.9798	9.6767	1.35354	2.71274	1.79293	3.27634	28.0455	10.2101	3.56061	3.79689	3.63636	4.94316
		240 mg Ginkgo biloba	26.7476	9.73483	0.690476	3.52515	0.490476	3.90846	28.981	10.0831	3.52857	3.47411	2.58571	5.30344
		475 mg SS	22.6111	8.44176	1.25253	2.63395	1.89899	3.56121	25.7525	9.43776	4.64141	3.64842	5.12626	4.43139
		950 mg SS	21.2342	8.87494	1.21622	2.15555	2.12613	2.63389	24.2838	9.49357	4.01351	2.09142	4.25676	3.18503
	Speed of Memory	Placebo	5664.47	1719.22	-89.1436	1124.33	-466.888	1011.93	5548.93	1444.59	-289.718	1461.35	-262.263	1402.3
		240 mg Ginkgo biloba	5226.74	1467.37	-110.097	904.398	-154.179	963.062	5207.11	1549.86	-105.064	1491.64	-260.477	1326.78
		475 mg SS	6195.49	2388.64	-229.822	806.269	-340.349	1215.06	5754.39	1809.31	-588.162	1219.15	-483.78	1559.4
		950 mg SS	5961.86	1656.29	-183.183	1018.27	-542.463	892.863	5604.96	1789.65	-394.408	959.741	-637.643	1007.7
	Episodic Memory	Placebo	73.2323	7.24047	-3.92207	5.07062	-4.61268	6.46803	75.8165	6.88518	0.429596	8.56388	-2.61763	6.32182
		240 mg Ginkgo biloba	73.4799	6.73696	-3.69602	6.58559	-4.35199	7.82994	73.8891	7.63774	-0.841019	6.62315	-3.52574	7.23676
		475 mg SS	74.7729	6.95025	-2.22227	6.06876	-4.18379	6.34264	75.1688	8.91851	-0.791364	6.60945	-3.36707	5.90143
		950 mg SS	74.7955	9.15655	-2.03158	6.91591	-3.88855	7.92915	75.2265	7.82365	-3.15803	7.91071	-3.54548	8.13246
	Overall Speed	Placebo	3327.53	782.228	-170.593	468.891	-300.905	428.11	3177.22	686.014	-215.034	571.766	-275.205	566.911
		240 mg Ginkgo biloba	3284.16	739.419	-145.386	475.315	-199.374	450.536	3199.18	646.404	32	679.834	-319.36	627.339
		475 mg SS	3612.69	941.318	-230.105	375.696	-338.093	477.473	3306.83	724.486	-443.224	478.584	-412.15	564.77
		950 mg SS	3530.87	681.43	-207.821	488.355	-365.381	420.796	3281.17	699.486	-339.781	445.252	-434.882	514.477

## Sheet: BP
Means and standard deviations (alongside in italics) of blood pressure measures during day 1 and day 28. Baseline and pre-dose data is raw whilst post-dose measures are change from baseline
	Measure		Day 1						Day 28
			Baseline		Post-dose 1		Post-dose 2		Pre-dose		Post-dose 1		Post-dose 2
	Systolic Blood Pressure	Placebo	132.156	18.9945	-4.875	10.6203	123.406	17.4923	130.562	18.9093	-2.5	14.5931	-2.15625	13.6329
		240 mg Gingko biloba	128.543	17.2209	-3.02857	10.7221	123.114	14.4607	124.286	18.8092	-4.88571	12.2354	-3.62857	12.2344
		475 mg SS	129.633	13.7978	-2.16667	11.5939	126.7	13.2278	128.233	10.7276	-5.7	14.3362	-6.36667	12.7536
		950 mg SS	128.25	15.3529	-4.27778	9.14385	123.667	15.4949	123.139	16.8718	-6.27778	13.3571	-4.55556	12.4101
	Diastolic Blood Pressure	Placebo	86.875	12.603	-2.46875	8.42104	-3.28125	9.77742	85.0938	13.5479	-1.46875	22	-2.5	8.52876
		240 mg Gingko biloba	83.0571	9.99505	1.02857	7.78865	-1.88571	6.24999	81.1429	11.6903	-0.6	10.0665	-2.4	9.98019
		475 mg SS	86.0667	6.91292	-2.4	6.61555	-4.83333	9.71697	82.9	7.76531	-4	9.48683	-7.16667	10.2523
		950 mg SS	85.6667	9.86105	-2.66667	6.98053	-4.16667	7.70845	82.0833	10.4439	-3.30556	9.02331	-4.94444	9.60725
	Heart Rate	Placebo	64.0312	10.5715	-0.78125	5.83888	5.625	8.64646	63.75	9.67048	-1.59375	6.84451	3.65625	7.5551
		240 mg Gingko biloba	61.5714	5.67761	-0.8	5.82086	4.48571	6.28278	62.2857	7.19929	-0.342857	6.2475	5.34286	6.77661
		475 mg SS	65.8333	10.5637	-0.3	9.06737	4.06667	7.57461	64.4667	11.8808	-3.26667	5.78901	2.6	5.47471
		950 mg SS	63.9167	10.5301	-1.25	4.90669	4.33333	6.70733	63.8333	9.49347	-0.361111	8.00473	3.58333	7.43182

## Sheet: Mood
Mean and standard deviations (alongside in italics) of anxiety scores
	Treatment condition	Trait Anxiety		Baseline State Anxiety		Chronic State Anxiety Change
	Placebo	32.8696	7.16319	30.7022	7.69574	0.551515	6.59072
	240 mg Gingko biloba	32.9851	7.27855	30.9053	7.71148	0.422222	5.93845
	475 mg SS	33.0216	7.15913	30.7993	7.66525	-2.6	6.22731
	950 mg SS	32.9701	7.26402	30.8969	7.68062	-3.41579	3.97625

## Sheet: NIRS
Means and standard deviations of cerebral blood flow results. Means are averaged for treatments at each of the 14 minute epochs within day 1 and day 28. Table also presents results for the main ANOVA analysis as well as the P values (versus placebo) for each planned comparison and the effect size. (Where P value is 0.00 this is <.001.)
	Measure	ANOVA		Treatment Condition	Outcome	Day 1														Day 28
						Epoch														Epoch
		F	P			1	2	3	4	5	6	7	8	9	10	11	12	13	14	1	2	3	4	5	6	7	8	9	10	11	12	13	14
	Oxygen Saturation	29.01	<.001*	Placebo	Mean	-1.05705	-1.07918	-0.351078	0.97338	0.984195	1.0951	1.51434	1.77771	1.86098	1.80801	1.79273	1.98728	1.81879	1.75086	-0.107954	0.0829907	0.282764	1.30624	1.40456	1.77864	1.8284	1.89916	1.74377	2.00505	2.09224	2.48917	2.41384	2.68162
					Standard Deviation	2.12843	1.69829	2.14124	2.17838	2.58055	2.94356	3.1421	3.07828	3.06475	3.21583	2.84701	2.64049	2.76937	2.6876	2.99285	3.23511	3.21087	3.50978	3.4508	3.62963	3.65277	3.49539	3.52483	3.80935	3.40465	3.36358	3.28691	3.28471
				240 mg Ginkgo biloba	Mean	-0.636944	-0.904846	-0.518975	0.243809	0.674131	0.722366	0.249569	0.353275	0.637166	0.546449	0.328692	0.44326	0.770896	1.05952	0.528185	0.479279	0.894074	1.0627	1.16864	1.21073	1.36445	1.30553	1.48772	1.64782	1.53962	1.53685	1.64933	1.77086
					Standard Deviation	2.90356	3.56977	3.19103	2.78205	2.66758	3.11368	2.93295	2.66147	2.64834	3.06467	2.84533	2.83205	2.611	2.83155	2.94976	3.34458	2.65312	2.5453	2.34314	2.16261	2.11946	2.13611	2.16262	2.45244	2.33022	2.4262	2.49997	2.60072
					P vaue	0.455822	0.756953	0.765656	0.195369	0.582025	0.50819	0.0248609	0.011529	0.0299301	0.0252296	0.00942208	0.00618406	0.0629837	0.219806	0.258853	0.481761	0.277899	0.665492	0.67536	0.313437	0.410183	0.292028	0.649432	0.525983	0.32663	0.0910476	0.174833	0.106048
					Effect size	0.160612	0.0590136	0.059727	0.285726	0.117785	0.122386	0.41881	0.501794	0.433146	0.403423	0.514419	0.560319	0.391495	0.24924	0.214377	0.120072	0.21128	0.081829	0.0828662	0.199066	0.163039	0.214186	0.091486	0.116047	0.196116	0.334665	0.268536	0.314174
				475 mg SS	Mean	0.838367	1.13632	2.11388	2.79485	2.58897	2.68116	2.84659	3.4916	3.31302	3.08729	3.09816	3.5665	3.09792	2.88945	0.663649	0.675549	1.16232	2.00028	1.85772	1.90446	1.76441	2.03847	1.9563	1.92635	2.05741	2.22498	2.07418	2.16442
					Standard Deviation	3.46841	3.21067	2.91848	3.21518	3.21244	3.00383	2.94658	3.03172	3.29637	3.28284	2.84076	2.92767	3.2756	3.17119	3.44095	3.85209	3.41904	3.25976	3.24734	3.2672	3.42665	3.45002	3.29937	3.33321	3.25005	3.25734	3.26101	3.21378
					P vaue	0.000782405	8.72281e-05	1.2834e-05	0.00124508	0.0044367	0.00492007	0.0181251	0.00237964	0.0100206	0.0232528	0.0205821	0.00510855	0.0232684	0.0433799	0.170869	0.2929	0.118553	0.21801	0.421157	0.823246	0.909553	0.804672	0.705958	0.888881	0.950685	0.639063	0.546536	0.35858
					Effect size	0.6415	0.834891	0.946159	0.649002	0.543784	0.53269	0.439083	0.561509	0.454258	0.393198	0.45909	0.563013	0.417583	0.383605	0.237314	0.164888	0.264207	0.205822	0.135743	0.0366683	0.0181385	0.040145	0.0625004	0.0221662	0.0104965	0.0799505	0.103794	0.159377
				950 mg SS	Mean	-0.253285	0.129243	1.14184	2.49908	2.70158	3.23777	2.20865	2.7631	2.53572	2.62091	2.17548	2.41789	2.20815	2.1827	0.227421	0.523054	1.22119	1.95962	2.60333	2.45721	2.41063	2.65396	2.49544	2.38048	2.06891	2.43241	2.28446	2.41719
					Standard Deviation	3.28422	3.4771	3.10339	3.37308	3.43464	4.07559	4.0331	4.21143	3.76577	3.37434	3.34742	3.17728	2.99942	3.10073	3.17859	3.19952	3.17811	3.19898	3.24254	3.33866	3.20501	3.20854	3.21591	3.27113	3.53159	3.16646	3.04738	2.88902
					P vaue	0.153736	0.0320531	0.00811041	0.00682127	0.00233132	0.00014749	0.217831	0.0803743	0.231073	0.149116	0.496861	0.444638	0.489457	0.443343	0.551607	0.434705	0.0958632	0.246173	0.0334485	0.22844	0.301396	0.180371	0.182187	0.505127	0.966955	0.919728	0.81834	0.638764
					Effect size	0.28358	0.426189	0.548408	0.524564	0.556134	0.591677	0.189299	0.262407	0.194183	0.245921	0.122007	0.145814	0.134241	0.147577	0.108247	0.136869	0.29394	0.195663	0.359369	0.195571	0.170777	0.226138	0.224021	0.106713	0.00671285	0.0174416	0.0410069	0.0861506
	Total haemoglobin	28.03	<.001*	Placebo	Mean	-0.0179767	-0.228522	-0.00271074	0.132246	-0.162641	-0.217148	0.223734	0.118415	-0.0562923	0.0347294	0.229973	0.211459	-0.050805	-0.0131289	0.344455	0.399801	0.270362	0.46566	0.490942	0.480389	0.504891	0.515109	0.268967	0.291084	0.694529	0.794538	0.401769	0.471393
					Standard Deviation	3.57419	3.37148	3.72661	3.61209	3.48409	3.54117	3.59562	3.57002	3.35129	3.2409	3.22579	3.15295	3.0359	3.03819	2.36277	2.57233	2.3737	2.51884	2.35208	2.14512	2.28252	2.65548	2.63053	2.45425	2.53961	2.94358	2.45269	2.29626
				240 mg Ginkgo biloba	Mean	-0.070284	-0.339742	0.106478	0.202667	-0.0679037	-0.118827	0.164746	0.231007	-0.127408	-0.174819	0.0952886	0.0804812	-0.12949	0.0522826	-1.06001	-1.26643	-0.819661	-0.852836	-0.937954	-0.905511	-0.883229	-1.01762	-1.12974	-1.11107	-1.04307	-1.29039	-1.56926	-1.60409
					Standard Deviation	4.42735	4.46974	4.43314	4.19661	4.18691	4.29123	4.30997	4.27081	4.18097	4.25995	4.26351	4.33818	4.26868	4.32726	2.88408	2.72742	2.62502	2.70297	2.70126	2.64223	2.77569	2.83742	2.65855	2.62957	2.93173	3.05472	2.92196	2.94965
					P vaue	0.931853	0.85572	0.858326	0.908344	0.876917	0.872299	0.923174	0.853959	0.907444	0.731921	0.825727	0.830448	0.897645	0.914839	0.0217806	0.00651143	0.0748921	0.0312435	0.0195949	0.0235803	0.0233585	0.0123045	0.0223256	0.021998	0.00455246	0.000668157	0.00129504	0.000706709
					Effect size	0.012754	0.0274052	0.0262485	0.0177433	0.0241933	0.024564	0.0146218	0.028147	0.0184022	0.0540455	0.0347623	0.0335924	0.0206259	0.0169703	0.523283	0.625152	0.431581	0.501422	0.55713	0.565235	0.536753	0.554382	0.528378	0.547802	0.625336	0.692682	0.719226	0.767961
				475 mg SS	Mean	0.478078	0.900847	1.1073	1.22605	0.643594	0.768887	1.06993	1.13102	1.33624	1.28065	1.04125	1.25655	0.689364	1.01793	0.198952	0.222458	0.0510664	0.251075	-0.0495671	0.0272648	0.17149	0.243641	0.0284943	-0.0131585	0.352526	0.445051	0.184821	0.291879
					Standard Deviation	2.05668	2.36984	1.86621	1.88726	1.92366	2.38618	2.08648	2.06066	3.5217	3.78696	2.0321	2.11385	2.26359	2.92185	2.7498	2.80148	3.01338	3.0116	2.90276	2.95853	2.98741	2.92196	2.9455	3.22513	3.18012	3.12273	3.02249	3.12868
					P vaue	0.417431	0.0649867	0.0697171	0.0738894	0.187603	0.107103	0.16667	0.0979791	0.0229232	0.0417951	0.184857	0.0876781	0.226363	0.0920159	0.811981	0.771874	0.719965	0.725734	0.376946	0.458862	0.585732	0.657193	0.694227	0.618929	0.576099	0.567778	0.722838	0.76916
					Effect size	0.175495	0.395687	0.390961	0.393278	0.29611	0.33418	0.29684	0.358328	0.403894	0.350269	0.309051	0.398543	0.281275	0.346736	0.0562513	0.0656086	0.0797347	0.0764881	0.2021	0.172173	0.123481	0.0966825	0.085539	0.104507	0.117298	0.114766	0.0778659	0.0642697
				950 mg SS	Mean	1.61409	1.37562	1.99382	2.17612	1.94931	1.8757	1.65962	1.78762	1.43064	1.48333	1.56194	1.82996	1.54009	1.44949	0.224614	0.227466	0.475027	0.580075	0.583551	0.489231	0.595265	0.607071	0.419169	0.399307	0.461537	0.541397	0.496717	0.581144
					Standard Deviation	4.48314	4.15129	4.17456	4.40434	4.35426	4.69294	4.11021	4.13228	4.17659	4.28889	4.34092	4.37771	4.31188	4.68924	3.22601	3.16332	3.05413	3.05992	3.29833	3.32965	3.09185	3.16952	3.24941	3.18301	3.12065	3.10583	3.18076	3.23238
					P vaue	0.00769467	0.00880092	0.00111977	0.000851284	0.000568425	0.000637351	0.0190064	0.00641678	0.0151558	0.0179746	0.0295601	0.0082156	0.00937438	0.0168944	0.844673	0.778145	0.737935	0.851621	0.879659	0.988466	0.882543	0.880495	0.806028	0.859566	0.703281	0.678995	0.876644	0.857604
					Effect size	0.397284	0.419079	0.501179	0.501592	0.528674	0.495347	0.368914	0.428561	0.387686	0.374997	0.342422	0.416424	0.418264	0.36144	0.0416367	0.059058	0.0737432	0.040364	0.0317155	0.00308175	0.0326839	0.0311272	0.0501859	0.0375108	0.0809147	0.0833934	0.0329321	0.0383945
	Oxygenated haemoglobin	29	<.001*	Placebo	Mean	-0.0765652	-0.273214	0.168479	0.746877	0.577671	0.616021	1.10934	1.12435	1.02437	1.08602	1.15631	1.20096	0.957812	0.949583	0.231387	0.333023	0.355911	0.875647	0.944447	1.08504	1.10795	1.14099	0.936259	1.03426	1.34268	1.57271	1.28106	1.43157
					Standard Deviation	3.06111	2.71138	3.036	2.87248	2.86684	3.14163	3.53687	3.44408	3.23539	3.18804	2.9995	2.90404	2.80241	2.77259	1.63712	1.77893	2.12108	2.47343	2.11952	2.14667	2.32235	2.46295	2.37054	2.4238	2.51891	2.73194	2.26553	2.30949
				240 mg Ginkgo biloba	Mean	-0.0948196	-0.306742	0.103819	0.366105	0.350865	0.385904	0.398867	0.409351	0.291102	0.248673	0.345639	0.363873	0.326794	0.546835	-0.456378	-0.603405	-0.168111	-0.139639	-0.15202	-0.138299	-0.0826986	-0.17868	-0.173465	-0.0936222	-0.0978955	-0.257099	-0.389721	-0.375917
					Standard Deviation	3.37824	3.59948	3.43229	3.16271	3.18777	3.35074	3.25674	3.12961	3.07324	3.18685	3.17766	3.25275	3.1888	3.29505	1.97598	1.84902	1.79038	1.75938	1.89162	1.87968	1.86001	1.92152	1.9705	2.13279	2.16525	2.27675	2.35928	2.41346
					P vaue	0.970643	0.94611	0.896286	0.442741	0.647507	0.642716	0.152184	0.14959	0.139467	0.0915363	0.102335	0.0916361	0.203437	0.41687	0.165707	0.059187	0.290852	0.0408064	0.0271883	0.0137427	0.0164757	0.00787147	0.0253866	0.0230876	0.00372704	0.000232262	0.000772836	0.000276518
					Effect size	0.00561197	0.0102628	0.0197335	0.124933	0.074093	0.0704332	0.210592	0.219231	0.233502	0.26271	0.260974	0.268694	0.207755	0.130218	0.372681	0.514297	0.27124	0.488097	0.551647	0.613887	0.577725	0.611369	0.517954	0.499972	0.622048	0.740113	0.719687	0.762123
				475 mg SS	Mean	0.729721	1.09134	1.56731	1.89076	1.448	1.56164	1.8127	2.0803	2.19902	2.08362	1.88902	2.21944	1.7162	1.83899	0.432021	0.446308	0.504148	0.951895	0.693179	0.749566	0.812334	0.968477	0.782199	0.750313	1.04508	1.17015	0.944576	1.04939
					Standard Deviation	2.15908	2.13552	1.8284	1.90652	1.97746	2.12509	2.01989	2.04878	3.09471	3.26341	2.04104	2.19644	2.41029	2.56801	2.39268	2.48392	2.5052	2.43067	2.32537	2.34005	2.49096	2.40262	2.37411	2.59001	2.53161	2.44111	2.35575	2.37261
					P vaue	0.104202	0.00600141	0.00485423	0.0212138	0.0794719	0.0567407	0.156323	0.054092	0.0179802	0.0444399	0.139768	0.0401784	0.126421	0.0731086	0.685866	0.819349	0.765059	0.877833	0.612478	0.498867	0.551216	0.727998	0.756117	0.567045	0.548557	0.417086	0.497572	0.441056
					Effect size	0.310721	0.56716	0.574541	0.480553	0.361198	0.360732	0.252023	0.347453	0.372032	0.308812	0.292115	0.4022	0.292798	0.334367	0.0958094	0.0514528	0.0632421	0.031127	0.112317	0.148636	0.122246	0.0710135	0.0649347	0.112756	0.117811	0.156448	0.145257	0.162973
				950 mg SS	Mean	0.922312	0.929209	1.67882	2.32054	2.22146	2.3582	1.88764	2.16643	1.82769	1.88946	1.84006	2.12402	1.82732	1.75239	0.149711	0.274692	0.72991	1.08453	1.36069	1.24464	1.3065	1.40831	1.21659	1.14448	1.06773	1.26624	1.17308	1.30755
					Standard Deviation	3.14627	3.16448	3.07358	3.3714	3.32712	3.76733	3.34773	3.38123	3.23993	3.16929	3.36097	3.35863	3.23831	3.57533	2.73737	2.74874	2.6791	2.59326	2.84724	2.89889	2.63811	2.71141	2.8002	2.75178	2.69713	2.58681	2.61112	2.65441
					P vaue	0.04417	0.0154407	0.00236217	0.00153737	0.000938953	0.000455798	0.116772	0.0357814	0.105483	0.105427	0.168191	0.0629	0.0797567	0.105706	0.869211	0.906388	0.450896	0.673686	0.401436	0.747643	0.688958	0.589965	0.571984	0.824154	0.579394	0.536702	0.827662	0.80256
					Effect size	0.321277	0.404361	0.494044	0.497745	0.52468	0.49694	0.226762	0.305683	0.248095	0.25285	0.213208	0.291494	0.284693	0.247269	0.0352281	0.0245976	0.152697	0.0821965	0.163058	0.0615043	0.0792901	0.102616	0.107004	0.042189	0.104933	0.115576	0.0438073	0.0494421
	Deoxygenated haemoglobin	4.91	0.027*	Placebo	Mean	0.0585511	0.0447793	-0.171209	-0.614613	-0.740356	-0.833152	-0.885572	-1.00592	-1.08062	-1.05127	-0.92641	-0.989489	-1.00865	-0.962746	0.113054	0.0667987	-0.0855182	-0.409924	-0.453538	-0.604695	-0.603104	-0.625887	-0.667339	-0.743184	-0.648126	-0.77819	-0.879246	-0.960216
					Standard Deviation	0.906236	0.938095	1.06572	1.27339	1.30144	1.15921	1.27894	1.29863	1.15793	1.16311	1.13199	1.15503	1.105	1.07752	1.55251	1.72312	1.57893	1.59632	1.58477	1.55588	1.57395	1.63323	1.63989	1.616	1.5853	1.60241	1.52878	1.43332
				240 mg Ginkgo biloba	Mean	0.0245831	-0.0330051	0.00260817	-0.163472	-0.418807	-0.504752	-0.234143	-0.178334	-0.418517	-0.423473	-0.250379	-0.283398	-0.456286	-0.494519	-0.603667	-0.663113	-0.651605	-0.713247	-0.78597	-0.767202	-0.800565	-0.83898	-0.956341	-1.01741	-0.945216	-1.0333	-1.17955	-1.22818
					Standard Deviation	1.30978	1.18317	1.31789	1.41819	1.31679	1.25948	1.32165	1.49997	1.39879	1.39237	1.41873	1.45372	1.37984	1.32462	1.54469	1.65946	1.43942	1.46724	1.31687	1.20569	1.3003	1.3179	1.18021	1.18607	1.33687	1.36748	1.22906	1.22818
					P vaue	0.89452	0.761423	0.497508	0.0783931	0.209554	0.200013	0.0110804	0.0012595	0.00983155	0.0143574	0.00839209	0.00590861	0.0312042	0.0677483	0.00520368	0.00443494	0.02725	0.236531	0.194548	0.525901	0.440897	0.40559	0.259388	0.284526	0.246297	0.319436	0.241223	0.295678
					Effect size	0.0292221	0.071362	0.142303	0.331464	0.245352	0.269263	0.499402	0.582238	0.50696	0.4815	0.516246	0.526897	0.43321	0.380687	0.463035	0.433007	0.377939	0.199404	0.232132	0.119552	0.139236	0.146492	0.208513	0.199074	0.205847	0.173811	0.220948	0.203674
				475 mg SS	Mean	-0.251622	-0.190455	-0.459999	-0.66471	-0.804432	-0.792786	-0.742759	-0.949311	-0.862752	-0.802935	-0.847757	-0.962918	-1.02686	-0.820995	-0.232947	-0.223811	-0.453007	-0.700766	-0.742719	-0.72227	-0.640815	-0.724784	-0.753718	-0.763465	-0.692541	-0.725104	-0.759737	-0.75744
					Standard Deviation	1.15572	1.30192	1.16994	1.27785	1.29539	1.37438	1.27589	1.28206	1.41799	1.4468	1.19669	1.2198	1.36267	1.49644	1.12929	1.1974	1.19821	1.2153	1.27336	1.33142	1.23604	1.31213	1.34643	1.36389	1.37259	1.40587	1.52533	1.55745
					P vaue	0.226116	0.358581	0.259737	0.844968	0.802504	0.874805	0.577242	0.825116	0.395145	0.332444	0.758842	0.917396	0.943316	0.580075	0.176964	0.256748	0.151584	0.256369	0.259093	0.646292	0.882976	0.699485	0.735998	0.936902	0.862367	0.835846	0.640882	0.428699
					Effect size	0.29449	0.203485	0.256641	0.0392643	0.0493632	0.0314335	0.111815	0.0439059	0.166322	0.186798	0.0673017	0.0222961	0.0145052	0.106701	0.259727	0.200096	0.26654	0.208366	0.203817	0.0819618	0.027036	0.067639	0.0582568	0.0137024	0.0302141	0.0354962	0.0782718	0.134816
				950 mg SS	Mean	0.691725	0.446385	0.314987	-0.144462	-0.272147	-0.482487	-0.228057	-0.378874	-0.397058	-0.406172	-0.278103	-0.294069	-0.287217	-0.302881	0.0748595	-0.0472597	-0.2549	-0.504442	-0.777088	-0.755485	-0.711168	-0.801234	-0.797409	-0.745212	-0.606174	-0.724892	-0.676322	-0.72635
					Standard Deviation	1.8746	1.60825	1.65911	1.59146	1.58574	1.64761	1.6971	1.74332	1.68764	1.75432	1.62513	1.61551	1.55761	1.60231	1.30095	1.27335	1.24732	1.29791	1.30024	1.3452	1.35256	1.35184	1.39738	1.42757	1.4767	1.39983	1.48739	1.43877
					P vaue	0.0135452	0.117117	0.0578675	0.0666281	0.0677594	0.171202	0.0103523	0.0144747	0.00769457	0.0118854	0.0114715	0.00670194	0.00491639	0.0100827	0.881489	0.656181	0.508545	0.712184	0.206734	0.556164	0.673174	0.493732	0.611678	0.993683	0.869925	0.835202	0.428363	0.361383
					Effect size	0.414872	0.29642	0.340305	0.322005	0.319062	0.241325	0.430513	0.4011	0.46245	0.423647	0.453594	0.485877	0.523946	0.472709	0.0269513	0.0766475	0.120736	0.0657805	0.225877	0.104592	0.0743152	0.118298	0.0862015	0.00134032	0.0275022	0.0357135	0.134766	0.162817
